# Supplementary material for: The causality between dietary intake and allergic diseases: A two-sample Mendelian randomization analysis
Source: Medicine (Baltimore). 2026 Mar 6;105(10):e47741. doi: 10.1097/MD.0000000000047741 (PMC12975205; doi:10.1097/MD.0000000000047741)
Supplement: Supplementary file 1 [file medi-105-e47741-s001.xlsx]

## Sheet: Sheet1
Supplementary Table S1. Detailed information of GWAS summary data
Expoure data
Types	Characteristic	Resource	Sample size	Population ancestry	GWAS ID
Meat intake	Oily fish intake	UK Biobank	460443	Europen	ukb-b-2209
	Non-oily fish intake	UK Biobank	460880	Europen	ukb-b-17627
	Processed meat intake	UK Biobank	461981	Europen	ukb-b-6324
	Poultry intake	UK Biobank	461900	Europen	ukb-b-8006
	Beef intake	UK Biobank	461053	Europen	ukb-b-2862
	Pork intake	UK Biobank	460162	Europen	ukb-b-5640
	Lamb/mutton intake	UK Biobank	460006	Europen	ukb-b-14179
	Bacon intake	UK Biobank	64949	Europen	ukb-b-4414
Fruit intake	Fresh fruit intake	UK Biobank	446462	Europen	ukb-b-3881
	Dried fruit intake	UK Biobank	421764	Europen	ukb-b-16576
Vegetable intake	Salad / raw vegetable intake	UK Biobank	435435	Europen	ukb-b-1996
	Cooked vegetable intake	UK Biobank	448651	Europen	ukb-b-8089
Beverage intake	Alcoholic drinks per week	UK Biobank	335394	Europen	ieu-b-73
	Alcohol intake frequency	UK Biobank	462346	Europen	ukb-b-5779
	Tea intake	UK Biobank	447485	Europen	ukb-b-6066
	Coffee intake	UK Biobank	428860	Europen	ukb-b-5237
Staple food intake	Bread intake	UK Biobank	452236	Europen	ukb-b-11348
	Cereal intake	UK Biobank	441640	Europen	ukb-b-15926
Dairy intake	Cheese intake	UK Biobank	451486	Europen	ukb-b-1489
	Yogurt intake	UK Biobank	64949	Europen	ukb-b-7753
Others	Salt added to food	UK Biobank	462630	Europen	ukb-b-8121
	Whole egg intake	UK Biobank	64949	Europen	ukb-b-4075
Outcome data
Allergic diseases	Allergic asthma	FinnGen Biobank	cases:10723 controls:228085	Europen
	Atopic dermatitis	FinnGen Biobank	cases:15208 controls:367046	Europen
	Allergic rhinitis	FinnGen Biobank	cases:12240 controls:392069	Europen

## Sheet: Sheet2
Supplementary Table S2. Causal effects of dietary factors on AA via MR
							adjusted
Phenotypes	IVs	OR	OR_LCI95	OR_UCI95	P	Outliers	OR	OR_LCI95	OR_UCI95	P
Oily fish intake
MR Egger	61	0.348141	0.0445475	2.72074	0.318593		0.220847	0.05052	0.965425	0.049613
Weighted median	61	0.739738	0.470454	1.16316	0.191727		0.726344	0.461178	1.14397	0.167706
Inverse variance weighted	61	0.664707	0.410024	1.07758	0.0975472		0.666312	0.467989	0.948679	0.0243054
Cochran's Q statistic					1.22466e-12					0.0131146
egger_intercept					0.528226					0.136595
MR-PRESSO					<5e-04	rs11986122 rs2952140 rs4510068 rs973526				0.012
Non-oily fish intake
MR Egger	11	0.0195735	1.75103e-05	21.8798	0.300545		0.207381	0.00380166	11.3127	0.46591
Weighted median	11	0.574479	0.173664	1.90037	0.363819		0.465861	0.143754	1.50971	0.202895
Inverse variance weighted	11	0.480676	0.111396	2.07412	0.326086		0.634157	0.259443	1.55008	0.317886
Cochran's Q statistic					0.00016018					0.661798
egger_intercept					0.384433					0.59163
MR-PRESSO					<0.001	rs4318925 rs56094641				0.637
Processed meat intake
MR Egger	23	0.0758272	0.00159658	3.60129	0.204513		0.14312	0.0084141	2.43439	0.194577
Weighted median	23	1.85039	0.855812	4.00083	0.117764		1.88085	0.895665	3.94971	0.095137
Inverse variance weighted	23	0.955383	0.438966	2.07933	0.908418		1.54482	0.837542	2.84936	0.1638
Cochran's Q statistic					2.08552e-06					0.0322673
egger_intercept					0.203562					0.108973
MR-PRESSO					<0.001	rs4240672 rs7531118				0.026
Poultry intake
MR Egger	7	4.00638e-09	4.42436e-31	36278910000000	0.487252		4.00638e-09	4.42436e-31	36278910000000	0.487252
Weighted median	7	6.77178	1.25178	36.6335	0.0263699		6.77178	1.25178	36.6335	0.0263699
Inverse variance weighted	7	5.49203	1.07129	28.1554	0.0410946		5.49203	1.07129	28.1554	0.0410946
Cochran's Q statistic					0.0246299					0.0246299
egger_intercept					0.451571					0.451571
MR-PRESSO					<0.001	rs7046351				0.042
Beef intake
MR Egger	14	0.330801	0.000335442	326.225	0.75853
Weighted median	14	1.80865	0.60894	5.372	0.286011
Inverse variance weighted	14	1.13787	0.377729	3.42771	0.818431
Cochran's Q statistic					0.00149501
egger_intercept					0.727906
MR-PRESSO					0.001	NA
Pork intake
MR Egger	13	3.45062	0.00361375	3294.86	0.730182
Weighted median	13	1.11615	0.31523	3.952	0.864739
Inverse variance weighted	13	1.60701	0.560016	4.61142	0.377777
Cochran's Q statistic					0.0950163
egger_intercept					0.829034
MR-PRESSO					0.098	NA
Lamb/mutton intake
MR Egger	31	8.27257	0.242614	282.076	0.250163
Weighted median	31	1.56548	0.597063	4.10465	0.362118
Inverse variance weighted	31	1.10433	0.481425	2.53321	0.814763
Cochran's Q statistic					0.000129155
egger_intercept					0.259431
MR-PRESSO					<0.001	NA
Bacon intake
MR Egger	3	0.937512	0.207083	4.24432	0.946807
Weighted median	3	0.907662	0.376749	2.18673	0.829019
Inverse variance weighted	3	0.96543	0.4652	2.00356	0.924755
Cochran's Q statistic					0.596958
egger_intercept					0.972191
MR-PRESSO					—
Fresh fruit intake
MR Egger	52	0.978994	0.157586	6.08195	0.981916
Weighted median	52	0.734248	0.352745	1.52836	0.408868
Inverse variance weighted	52	0.632092	0.37214	1.07363	0.0896688
Cochran's Q statistic					0.0880591
egger_intercept					0.62566
MR-PRESSO					0.087	NA
Dried fruit intake
MR Egger	39	0.123772	0.0143855	1.06493	0.0648826		0.0648841	0.0106148	0.39661	0.0053962
Weighted median	39	0.536725	0.298046	0.966542	0.0381361		0.533875	0.296128	0.962499	0.0368781
Inverse variance weighted	39	0.560874	0.343972	0.914548	0.0204449		0.462812	0.307218	0.697207	0.000228532
Cochran's Q statistic					0.028447					0.598607
egger_intercept					0.166287					0.0355746
MR-PRESSO					0.012	rs3101339				0.47
Salad / raw vegetable intake
MR Egger	17	43.6338	0.651575	2922.01	0.0987269
Weighted median	17	1.53545	0.442188	5.33167	0.499562
Inverse variance weighted	17	0.82396	0.31658	2.14452	0.691543
Cochran's Q statistic					0.138985
egger_intercept					0.0777815
MR-PRESSO					0.081	NA
Cooked vegetable intake
MR Egger	17	0.114843	1.68275e-05	783.774	0.63782
Weighted median	17	1.82202	0.688573	4.8212	0.226884
Inverse variance weighted	17	1.85905	0.841267	4.10816	0.125339
Cochran's Q statistic					0.210624
egger_intercept					0.544082
MR-PRESSO					0.219	NA
Alcoholic drinks per week
MR Egger	33	0.983017	0.34206	2.82501	0.974833
Weighted median	33	0.841372	0.493239	1.43522	0.526139
Inverse variance weighted	33	0.934617	0.60026	1.45522	0.764697
Cochran's Q statistic					0.0170826
egger_intercept					0.918139
MR-PRESSO					0.011	NA
Alcohol intake frequency
MR Egger	91	0.988726	0.517747	1.88814	0.972674		0.949288	0.526695	1.71095	0.862931
Weighted median	91	0.984253	0.772238	1.25448	0.897958		0.985157	0.77693	1.24919	0.901758
Inverse variance weighted	91	1.02415	0.833613	1.25824	0.82024		1.01776	0.842966	1.2288	0.854707
Cochran's Q statistic					1.86526e-08					5.94521e-05
egger_intercept					0.910621					0.807241
MR-PRESSO					<5e-04	rs12312693 rs28768122				<5e-04
Tea intake
MR Egger	40	1.06452	0.564765	2.00651	0.847722
Weighted median	40	0.810789	0.533165	1.23297	0.32672
Inverse variance weighted	40	0.834026	0.625744	1.11164	0.215697
Cochran's Q statistic					0.248699
egger_intercept					0.402143
MR-PRESSO					0.298	NA
Coffee intake
MR Egger	38	1.28381	0.592396	2.7822	0.530651
Weighted median	38	0.82002	0.503851	1.33458	0.424568
Inverse variance weighted	38	0.833426	0.565578	1.22812	0.356962
Cochran's Q statistic					0.0575402
egger_intercept					0.215057
MR-PRESSO					0.032	NA
Bread intake
MR Egger	26	3.91335	0.270365	56.6431	0.326962		2.85411	0.369528	22.0442	0.325109
Weighted median	26	0.942337	0.498137	1.78264	0.855108		0.967826	0.537975	1.74113	0.913082
Inverse variance weighted	26	0.785127	0.44079	1.39846	0.411451		0.953041	0.609878	1.48929	0.832746
Cochran's Q statistic					0.00693441					0.391682
egger_intercept					0.239546					0.292447
MR-PRESSO					0.008	rs11060853				0.487
Cereal intake
MR Egger	39	0.528271	0.0536481	5.20187	0.587756		0.789921	0.0842383	7.40727	0.837595
Weighted median	39	0.651858	0.35903	1.18352	0.159637		0.696193	0.376375	1.28777	0.248489
Inverse variance weighted	39	0.639162	0.378233	1.0801	0.0944938		0.595231	0.355019	0.997974	0.0491037
Cochran's Q statistic					0.000110912					0.00112875
egger_intercept					0.867587					0.800313
MR-PRESSO					<0.001	rs3115230 rs9374896				<0.001
Cheese intake
MR Egger	62	0.568189	0.0956628	3.37476	0.536365		0.837953	0.185514	3.78497	0.819062
Weighted median	62	0.845981	0.554795	1.29	0.437144		0.864698	0.572613	1.30577	0.489376
Inverse variance weighted	62	0.797289	0.53023	1.19886	0.276363		0.882562	0.620999	1.25429	0.486051
Cochran's Q statistic					7.63326e-11					9.26915e-05
egger_intercept					0.703075					0.944941
MR-PRESSO					<5e-04	rs13257887 rs61953351 rs919109				<5e-04
Yogurt intake
MR Egger	9	0.817817	0.235211	2.84351	0.76098
Weighted median	9	0.9778	0.556079	1.71935	0.937858
Inverse variance weighted	9	0.709165	0.473962	1.06109	0.0946045
Cochran's Q statistic					0.556771
egger_intercept					0.819491
MR-PRESSO					0.458	NA
Salt added to food
MR Egger	98	0.855469	0.30975	2.36263	0.763926		0.806469	0.305616	2.12814	0.664937
Weighted median	98	1.05655	0.734072	1.52069	0.767178		1.05341	0.730786	1.51846	0.78033
Inverse variance weighted	98	1.1688	0.866369	1.57679	0.307251		1.10732	0.83044	1.47653	0.487422
Cochran's Q statistic					9.67295e-06					0.00024476
egger_intercept					0.530002					0.504017
MR-PRESSO					<5e-04	rs35142265				<5e-04
Whole egg intake
MR Egger	6	0.72089	0.204299	2.54373	0.637723
Weighted median	6	1.25959	0.633527	2.50434	0.51041
Inverse variance weighted	6	0.987849	0.585397	1.66698	0.963473
Cochran's Q statistic					0.649768
egger_intercept					0.618959
MR-PRESSO					0.642	NA
IVs: instrumental variables; OR: odds ratio; P <0.05 were considered statistically significant;MR-PRESSO: Pleiotropy Residual Sum and Outlier.

## Sheet: Sheet3
Supplementary Table S3. Causal effects of dietary factors on AD via MR
							adjusted
Phenotypes	IVs	OR	OR_LCI95	OR_UCI95	P	Outliers	OR	OR_LCI95	OR_UCI95	P
Oily fish intake
MR Egger	60	0.600083	0.156791	2.29669	0.458814
Weighted median	60	1.08627	0.74226	1.58973	0.67016
Inverse variance weighted	60	1.1461	0.83757	1.56828	0.394079
Cochran's Q statistic					0.000786089
egger_intercept					0.335163
MR-PRESSO					0.002	NA
Non-oily fish intake
MR Egger	11	0.381199	0.00196551	73.9313	0.727978		2.17006	0.0228682	205.927	0.747302
Weighted median	11	1.11927	0.436112	2.87258	0.814744		0.912116	0.354211	2.34876	0.848829
Inverse variance weighted	11	0.899771	0.313208	2.58482	0.844482		0.675454	0.275136	1.65823	0.39184
Cochran's Q statistic					0.00480714					0.0810242
egger_intercept					0.751262					0.621509
MR-PRESSO					0.006	rs1260326				0.085
Processed meat intake
MR Egger	23	0.101348	0.00392718	2.61547	0.182015		0.254264	0.0202097	3.19898	0.301806
Weighted median	23	0.550817	0.296818	1.02217	0.058694		0.520654	0.280445	0.966609	0.038679
Inverse variance weighted	23	0.590863	0.309874	1.12665	0.110071		0.48089	0.293722	0.787326	0.0036071
Cochran's Q statistic					3.78662e-06					0.0287454
egger_intercept					0.290461					0.620287
MR-PRESSO					<0.001	rs6010651				0.027
Poultry intake
MR Egger	7	1.64576e-08	4.39736e-22	615942	0.31207
Weighted median	7	1.67772	0.48027	5.86075	0.417485
Inverse variance weighted	7	1.77497	0.609082	5.17256	0.293053
Cochran's Q statistic					0.186452
egger_intercept					0.298201
MR-PRESSO					0.273	NA
Beef intake
MR Egger	14	0.0773859	0.00124276	4.81876	0.248105
Weighted median	14	0.553131	0.240813	1.2705	0.162803
Inverse variance weighted	14	0.578063	0.292486	1.14247	0.114841
Cochran's Q statistic					0.15596
egger_intercept					0.352494
MR-PRESSO					0.078	NA
Pork intake
MR Egger	13	30.1234	0.360134	2519.67	0.159777
Weighted median	13	0.676608	0.25833	1.77215	0.426476
Inverse variance weighted	13	0.760215	0.374088	1.54489	0.448588
Cochran's Q statistic					0.752915
egger_intercept					0.127073
MR-PRESSO					0.756	NA
Lamb/mutton intake
MR Egger	31	3.09463	0.296351	32.3155	0.353046
Weighted median	31	0.854582	0.441038	1.65589	0.641486
Inverse variance weighted	31	0.886257	0.511101	1.53678	0.667225
Cochran's Q statistic					0.0764086
egger_intercept					0.291424
MR-PRESSO					0.076	NA
Bacon intake
MR Egger	3	1.34275	0.268864	6.70594	0.780476
Weighted median	3	0.955414	0.447914	2.03793	0.906062
Inverse variance weighted	3	1.00947	0.545141	1.8693	0.976076
Cochran's Q statistic					0.387257
egger_intercept					0.758371
MR-PRESSO					—
Fresh fruit intake
MR Egger	52	0.752193	0.16903	3.34729	0.710092
Weighted median	52	0.632938	0.350033	1.14449	0.130171
Inverse variance weighted	52	0.592134	0.384242	0.912505	0.01755
Cochran's Q statistic					0.149017
egger_intercept					0.743939
MR-PRESSO					0.142	NA
Dried fruit intake
MR Egger	39	0.406269	0.0632234	2.61065	0.348782
Weighted median	39	0.475903	0.287436	0.787944	0.00389625
Inverse variance weighted	39	0.686138	0.453811	1.0374	0.0741163
Cochran's Q statistic					0.0248207
egger_intercept					0.574431
MR-PRESSO					0.008	NA
Salad / raw vegetable intake
MR Egger	18	1.78975	0.0713445	44.898	0.727921		1.78975	0.0713445	44.898	0.727921
Weighted median	18	2.00537	0.777825	5.17019	0.14986		2.00537	0.746451	5.3875	0.167576
Inverse variance weighted	18	1.96078	1.00469	3.82669	0.0484133		1.96078	1.00469	3.82669	0.0484133
Cochran's Q statistic					0.500656					0.500656
egger_intercept					0.955429					0.955429
MR-PRESSO					0.003	rs3129962				0.324
Cooked vegetable intake
MR Egger	17	1.49235	0.000251326	8861.48	0.929237		0.0290038	2.74356e-05	30.6617	0.335915
Weighted median	17	2.06262	0.889691	4.78186	0.0914965		2.09	0.882706	4.94853	0.093681
Inverse variance weighted	17	1.54137	0.713814	3.32837	0.270624		1.95613	1.04285	3.66923	0.0365527
Cochran's Q statistic					0.0419433					0.383872
egger_intercept					0.994255	rs2252508				0.253796
MR-PRESSO										0.385
Alcoholic drinks per week
MR Egger	33	1.09921	0.419484	2.88035	0.848639
Weighted median	33	1.02585	0.648437	1.62294	0.913153
Inverse variance weighted	33	0.757723	0.501726	1.14434	0.187168
Cochran's Q statistic					0.00079582
egger_intercept					0.408229
MR-PRESSO					<0.001	NA
Alcohol intake frequency
MR Egger	90	1.36534	0.831993	2.24058	0.221158		1.38224	0.841212	2.27122	0.204802
Weighted median	90	0.987283	0.810183	1.2031	0.899028		0.981996	0.805501	1.19717	0.857365
Inverse variance weighted	90	1.02551	0.873863	1.20346	0.757712		1.01981	0.868194	1.19791	0.811184
Cochran's Q statistic					1.67923e-05					1.59556e-05
egger_intercept					0.234766					0.208143
MR-PRESSO					<5e-04	rs28622224				<5e-04
Tea intake
MR Egger	40	0.751309	0.430126	1.31233	0.32133
Weighted median	40	0.778675	0.556673	1.08921	0.144031
Inverse variance weighted	40	0.774489	0.60268	0.995278	0.0458267
Cochran's Q statistic					0.147764
egger_intercept					0.905154
MR-PRESSO					0.181	NA
Coffee intake
MR Egger	38	0.651094	0.373693	1.13442	0.138559
Weighted median	38	0.823244	0.550489	1.23114	0.3435
Inverse variance weighted	38	0.783848	0.594712	1.03313	0.0838749
Cochran's Q statistic					0.650366
egger_intercept					0.455125
MR-PRESSO					0.284	NA
Bread intake
MR Egger	26	1.68037	0.127658	22.1189	0.696561
Weighted median	26	0.765745	0.432682	1.35519	0.359446
Inverse variance weighted	26	1.10476	0.643095	1.89786	0.718178
Cochran's Q statistic					0.000283063
egger_intercept					0.7469
MR-PRESSO					0.001	NA
Cereal intake
MR Egger	39	0.178089	0.0257018	1.23399	0.0889152		0.311825	0.0584968	1.66222	0.181014
Weighted median	39	0.647493	0.399859	1.04849	0.0771523		0.630015	0.403264	0.984265	0.0423897
Inverse variance weighted	39	0.758413	0.480274	1.19763	0.235499		0.635256	0.429941	0.938616	0.0227232
Cochran's Q statistic					2.12327e-05					0.0180421
egger_intercept					0.139964					0.397137
MR-PRESSO					<0.001	rs3115230 rs9846396				0.048
Cheese intake
MR Egger	62	1.32353	0.417073	4.2001	0.635978
Weighted median	62	0.909212	0.650427	1.27096	0.577571
Inverse variance weighted	62	0.798132	0.611603	1.04155	0.096862
Cochran's Q statistic					0.00243129
egger_intercept					0.381134
MR-PRESSO					0.0045	NA
Yogurt intake
MR Egger	9	0.538488	0.191307	1.51573	0.279415
Weighted median	9	0.878615	0.562008	1.37358	0.570275
Inverse variance weighted	9	0.871943	0.621922	1.22248	0.426712
Cochran's Q statistic					0.582217
egger_intercept					0.366351
MR-PRESSO					0.608	NA
Salt added to food
MR Egger	98	1.16539	0.556148	2.44204	0.686001
Weighted median	98	0.942042	0.701493	1.26508	0.691439
Inverse variance weighted	98	0.896614	0.720854	1.11523	0.326926
Cochran's Q statistic					0.0238752
egger_intercept					0.468898
MR-PRESSO					0.0315	NA
Whole egg intake
MR Egger	6	0.602615	0.208549	1.74129	0.402479
Weighted median	6	1.45658	0.802491	2.6438	0.216255
Inverse variance weighted	6	1.11559	0.701186	1.7749	0.644309
Cochran's Q statistic					0.350953
egger_intercept					0.279357
MR-PRESSO					0.364	NA
IVs: instrumental variables; OR: odds ratio; P <0.05 were considered statistically significant;MR-PRESSO: Pleiotropy Residual Sum and Outlier.

## Sheet: Sheet4
Supplementary Table S4. Causal effects of dietary factors on AR via MR
							adjusted
Phenotypes	IVs	OR	OR_LCI95	OR_UCI95	P	Outliers	OR	OR_LCI95	OR_UCI95	P
Oily fish intake
MR Egger	60	1.04759	0.231757	4.73535	0.952038		0.61263	0.18319	2.04877	0.429726
Weighted median	60	0.897424	0.598241	1.34623	0.600924		0.881593	0.590333	1.31656	0.537951
Inverse variance weighted	60	0.876697	0.617528	1.24464	0.461728		0.807864	0.611033	1.0681	0.134242
Cochran's Q statistic					0.00041733					0.40983
egger_intercept					0.81272					0.646024
MR-PRESSO					<0.001	rs1421085 rs2952140 rs973526				0.176
Non-oily fish intake
MR Egger	11	0.2291	0.00036232	144.864	0.664859		3.62709	0.0748507	175.76	0.539319
Weighted median	11	0.60576	0.202811	1.80929	0.369237		0.484803	0.163036	1.4416	0.192858
Inverse variance weighted	11	0.818948	0.224222	2.99112	0.76249		0.45749	0.192392	1.08787	0.0768214
Cochran's Q statistic					0.000493812					0.877056
egger_intercept					0.701363					0.324615
MR-PRESSO					0.001	rs1260326 rs4318925 rs56094641				0.869
Processed meat intake
MR Egger	23	1.10099	0.0635809	19.0653	0.947901
Weighted median	23	1.00703	0.526605	1.92573	0.983113
Inverse variance weighted	23	0.784646	0.451847	1.36256	0.38907
Cochran's Q statistic					0.0135972
egger_intercept					0.81456
MR-PRESSO					0.01	NA
Poultry intake
MR Egger	7	1.75987e-12	2.83333e-29	109311	0.228444
Weighted median	7	1.45938	0.372607	5.71589	0.587345
Inverse variance weighted	7	1.67298	0.418668	6.68518	0.46655
Cochran's Q statistic					0.059551
egger_intercept					0.220749
MR-PRESSO					0.079	NA
Beef intake
MR Egger	14	0.236444	0.00107497	52.0068	0.609789
Weighted median	14	0.379939	0.135638	1.06426	0.0655494
Inverse variance weighted	14	0.442997	0.187707	1.04549	0.0631046
Cochran's Q statistic					0.0354796
egger_intercept					0.820941
MR-PRESSO					0.017	NA
Pork intake
MR Egger	13	0.760173	0.00573159	100.82	0.914419
Weighted median	13	1.27437	0.473158	3.4323	0.631491
Inverse variance weighted	13	1.1947	0.546417	2.61214	0.655794
Cochran's Q statistic					0.85701
egger_intercept					0.857613
MR-PRESSO					0.892	NA
Lamb/mutton intake
MR Egger	31	5.57725	0.419751	74.1052	0.203079
Weighted median	31	1.55612	0.718984	3.36794	0.261646
Inverse variance weighted	31	1.38586	0.75535	2.54268	0.291942
Cochran's Q statistic					0.0768359
egger_intercept					0.286815
MR-PRESSO					0.05	NA
Bacon intake
MR Egger	3	0.567977	0.142168	2.26913	0.570261
Weighted median	3	0.833453	0.37938	1.831	0.650056
Inverse variance weighted	3	0.759546	0.385106	1.49806	0.427385
Cochran's Q statistic					0.72153
egger_intercept					0.719295
MR-PRESSO					—
Fresh fruit intake
MR Egger	52	0.440602	0.0970434	2.00045	0.293442
Weighted median	52	0.847452	0.441144	1.62798	0.619245
Inverse variance weighted	52	0.744255	0.479237	1.15583	0.188448
Cochran's Q statistic					0.420052
egger_intercept					0.480905
MR-PRESSO					0.162	NA
Dried fruit intake
MR Egger	39	1.11956	0.212688	5.89319	0.8947
Weighted median	39	0.909651	0.526706	1.57102	0.734108
Inverse variance weighted	39	1.04009	0.716578	1.50965	0.836192
Cochran's Q statistic					0.585859
egger_intercept					0.929434
MR-PRESSO					0.458	NA
Salad / raw vegetable intake
MR Egger	18	4.95707	0.0441046	557.143	0.515857		15.8567	0.332496	756.203	0.181398
Weighted median	18	0.636147	0.218957	1.84823	0.405842		0.655164	0.215026	1.99622	0.456923
Inverse variance weighted	18	0.535935	0.200008	1.43607	0.214855		0.692006	0.29467	1.62511	0.397989
Cochran's Q statistic					0.023316					0.196977
egger_intercept					0.359059					0.125062
MR-PRESSO					0.007	rs3095337				0.097
Cooked vegetable intake
MR Egger	17	2.74248	0.000239963	31343.2	0.83525
Weighted median	17	1.17424	0.460578	2.9937	0.736586
Inverse variance weighted	17	2.30659	1.00788	5.27874	0.0478623
Cochran's Q statistic					0.0595753
egger_intercept					0.971395
MR-PRESSO					0.061	NA
Alcoholic drinks per week
MR Egger	33	0.829658	0.318414	2.16175	0.704923
Weighted median	33	1.20414	0.725345	1.99897	0.472559
Inverse variance weighted	33	0.826214	0.551496	1.23778	0.354627
Cochran's Q statistic					0.0224469
egger_intercept					0.992543
MR-PRESSO					0.019	NA
Alcohol intake frequency
MR Egger	90	1.26029	0.708675	2.24128	0.433034		1.28398	0.738243	2.23315	0.378468
Weighted median	90	1.09397	0.879654	1.3605	0.419474		1.07187	0.858569	1.33817	0.539823
Inverse variance weighted	90	1.00605	0.835745	1.21105	0.949207		0.982702	0.82137	1.17572	0.848751
Cochran's Q statistic					4.00453e-07					9.05076e-06
egger_intercept					0.419852					0.319583
MR-PRESSO					<5e-04	rs28768122				<5e-04
Tea intake
MR Egger	40	1.51995	0.780345	2.96054	0.225942		1.30233	0.751643	2.25646	0.352498
Weighted median	40	1.21999	0.848904	1.7533	0.28252		1.23759	0.866002	1.76862	0.241916
Inverse variance weighted	40	0.971361	0.713723	1.322	0.853396		1.09444	0.849904	1.40934	0.484258
Cochran's Q statistic					0.017497					0.715615
egger_intercept					0.147516					0.489384
MR-PRESSO					0.015	rs9648476 rs9937354				0.653
Coffee intake
MR Egger	38	1.78375	0.860876	3.69595	0.128227		1.59781	0.830255	3.07497	0.169408
Weighted median	38	0.984062	0.616906	1.56973	0.946235		0.971102	0.603897	1.56159	0.903697
Inverse variance weighted	38	0.86332	0.589416	1.26451	0.450387		0.768675	0.538445	1.09735	0.147469
Cochran's Q statistic					0.0148353					0.106087
egger_intercept					0.0306326					0.0156376
MR-PRESSO					0.009	rs1421085				0.061
Bread intake
MR Egger	26	1.06973	0.0730176	15.6719	0.961155		0.747385	0.08547	6.53545	0.794854
Weighted median	26	0.84116	0.46979	1.5061	0.560549		0.833876	0.460182	1.51103	0.549183
Inverse variance weighted	26	0.838687	0.477595	1.47279	0.540307		0.663464	0.41596	1.05824	0.0850032
Cochran's Q statistic					0.00178469					0.149582
egger_intercept					0.857213					0.913122
MR-PRESSO					0.003	rs4665972 rs73802707				0.195
Cereal intake
MR Egger	39	0.412015	0.0737423	2.30202	0.318989
Weighted median	39	0.827075	0.503567	1.35841	0.453263
Inverse variance weighted	39	0.75416	0.507074	1.12164	0.163567
Cochran's Q statistic					0.0593028
egger_intercept					0.48334
MR-PRESSO					0.644
Cheese intake
MR Egger	62	0.736087	0.180719	2.99816	0.670456		0.831588	0.250166	2.76432	0.764558
Weighted median	62	0.933839	0.643416	1.35535	0.718728		0.933986	0.640581	1.36178	0.72261
Inverse variance weighted	62	0.927156	0.6719	1.27938	0.645259		0.935999	0.707665	1.23801	0.642953
Cochran's Q statistic					2.50552e-05					0.0258415
egger_intercept					0.741782					0.843319
MR-PRESSO					<0.001	rs13257887 rs61953351				0.0305
Yogurt intake
MR Egger	9	0.765717	0.244735	2.39574	0.660353
Weighted median	9	0.824481	0.507358	1.33982	0.435921
Inverse variance weighted	9	0.79227	0.545758	1.15013	0.220777
Cochran's Q statistic					0.793076
egger_intercept					0.95231
MR-PRESSO					0.625	NA
Salt added to food
MR Egger	97	0.660192	0.26379	1.65228	0.377245
Weighted median	97	0.90092	0.649789	1.24911	0.53142
Inverse variance weighted	97	0.766002	0.58392	1.00486	0.054232
Cochran's Q statistic					7.78501e-05
egger_intercept					0.740142
MR-PRESSO					<5e-04	NA
Whole egg intake
MR Egger	6	0.890713	0.263205	3.01426	0.861444
Weighted median	6	0.977589	0.521412	1.83287	0.943654
Inverse variance weighted	6	1.07983	0.66436	1.75513	0.75662
Cochran's Q statistic					0.484898
egger_intercept					0.750805
MR-PRESSO					0.519	NA
IVs: instrumental variables; OR: odds ratio; P <0.05 were considered statistically significant;MR-PRESSO: Pleiotropy Residual Sum and Outlier.
